# Supplementary material for: Three-Dimensional Breast Cancer Model to Investigate CCL5/CCR1 Expression Mediated by Direct Contact between Breast Cancer Cells and Adipose-Derived Stromal Cells or Adipocytes
Source: Cancers (Basel). 2023 Jul 5;15(13):3501. doi: 10.3390/cancers15133501 (PMC10341373; doi:10.3390/cancers15133501)
Supplement: Supplementary file 1 [file cancers-15-03501-s001.zip]

Archive with 1 entries (1 files):
- cancers-2429428-supplementary.pdf
